# Supplementary material for: When to Intervene in Acute Necrotizing Pancreatitis: A Narrative Review of the Optimal Timing for Intervention Strategies
Source: Medicina (Kaunas). 2024 Sep 27;60(10):1592. doi: 10.3390/medicina60101592 (PMC11509130; doi:10.3390/medicina60101592)
Supplement: Supplementary file 1 [file medicina-60-01592-s001.zip]

Archive with 1 entries (1 files):
- medicina-3218373-supplementary.pdf
